# Supplementary material for: A Metabolomic Approach for Predicting Diurnal Changes in Cortisol
Source: Metabolites. 2020 May 13;10(5):194. doi: 10.3390/metabo10050194 (PMC7281277; doi:10.3390/metabo10050194)
Supplement: Supplementary file 1 [file metabolites-10-00194-s001.zip]

Archive with 1 entries (1 files):
- metabolites-755031-supplementary.docx
